# Supplementary material for: A Novel Simulation Method of Micro-Topography for Grinding Surface
Source: Materials (Basel). 2021 Sep 7;14(18):5128. doi: 10.3390/ma14185128 (PMC8470869; doi:10.3390/ma14185128)
Supplement: Supplementary file 1 [file materials-14-05128-s001.zip]

Archive with 1 entries (1 files):
- materials-1323741-SI.pdf
